# Supplementary material for: One in a Million: Genetic Diversity and Conservation of the Reference Crassostrea angulata Population in Europe from the Sado Estuary (Portugal)
Source: Life (Basel). 2021 Nov 3;11(11):1173. doi: 10.3390/life11111173 (PMC8625788; doi:10.3390/life11111173)
Supplement: Supplementary file 1 [file life-11-01173-s001.zip]

Archive with 8 entries (6 files):
- life-1391426-supplementary/
- life-1391426-supplementary/life-1391426-supplementary-for conversion/
- life-1391426-supplementary/life-1391426-supplementary-for conversion/Chiesa et al., Supplementary Fig S1.pdf
- life-1391426-supplementary/life-1391426-supplementary-for conversion/Chiesa et al., Supplementary Fig S2.pdf
- life-1391426-supplementary/life-1391426-supplementary-for conversion/Chiesa et al., Supplementary Table S1.pdf
- life-1391426-supplementary/life-1391426-supplementary-for conversion/Chiesa et al., Supplementary table S2.xlsx
- life-1391426-supplementary/life-1391426-supplementary-for conversion/Chiesa et al., Supplementary Table S3.pdf
- life-1391426-supplementary/life-1391426-supplementary-for conversion/Chiesa et al., Supplementary table S4.xlsx
