# Supplementary material for: One in a Million: Genetic Diversity and Conservation of the Reference Crassostrea angulata Population in Europe from the Sado Estuary (Portugal)
Source: Life (Basel). 2021 Nov 3;11(11):1173. doi: 10.3390/life11111173 (PMC8625788; doi:10.3390/life11111173)
Supplement: Supplementary file 1 [file life-11-01173-s001.zip › life-1391426-supplementary/life-1391426-supplementary-for conversion/Chiesa et al., Supplementary table S2.xlsx]

## Sheet: S2
sample code	origin
18DB00G2	Ria de Aveiro Lagoon
18DA99G3	Ria de Aveiro Lagoon
18DB03G5	Ria de Aveiro Lagoon
18DB05G9	Ria de Aveiro Lagoon
18DB10G10	Ria de Aveiro Lagoon
S5_1	Sado (natural banks)
S5_2	Sado (natural banks)
S5_3	Sado (natural banks)
S5_4	Sado (natural banks)
S5_5	Sado (natural banks)
S5_6	Sado (natural banks)
S5_7	Sado (natural banks)
S5_8	Sado (natural banks)
S5_9	Sado (natural banks)
S5_10	Sado (natural banks)
S9_1	Sado (natural banks)
S9_2	Sado (natural banks)
S9_3	Sado (natural banks)
S9_5bis	Sado (natural banks)
S12_1	Sado (natural banks)
S12_2	Sado (natural banks)
S12_3BIS	Sado (natural banks)
S12_4	Sado (natural banks)
S12_5	Sado (natural banks)
S12_6	Sado (natural banks)
S12_7	Sado (natural banks)
S12_8	Sado (natural banks)
S19_1	Sado (natural banks)
S19_2	Sado (natural banks)
S19_3	Sado (natural banks)
S19_4BIS	Sado (natural banks)
S19_5BIS	Sado (natural banks)
S27_1	Sado (natural banks)
S27_3	Sado (natural banks)
S27_2	Sado (natural banks)
S27_4	Sado (natural banks)
S27_5	Sado (natural banks)
18DB09A2	Sado (natural banks)
18DB08A3	Sado (natural banks)
18DB13A4	Sado (natural banks)
18DB12A5	Sado (natural banks)
18DB11A6	Sado (natural banks)
18DB16A7	Sado (natural banks)
18DB15A8	Sado (natural banks)
18DB14A9	Sado (natural banks)
18DB19A10	Sado (natural banks)
MD6	Sado (natural banks)
MD4	Sado (natural banks)
MD10	Sado (natural banks)
MD14	Sado (natural banks)
ME2	Sado (natural banks)
ME4	Sado (natural banks)
ME10	Sado (natural banks)
46	Sado (natural banks)
47	Sado (natural banks)
49	Sado (natural banks)
50	Sado (natural banks)
51	Sado (natural banks)
52	Sado (natural banks)
53	Sado (natural banks)
54	Sado (natural banks)
55	Sado (natural banks)
56	Sado (natural banks)
57	Sado (natural banks)
58	Sado (natural banks)
59	Sado (natural banks)
60	Sado (natural banks)
61	Sado (natural banks)
62	Sado (natural banks)
63	Sado (natural banks)
69G	Sado (hatcheries)
72G	Sado (hatcheries)
73G	Sado (hatcheries)
77G	Sado (hatcheries)
T1	Sado (hatcheries)
T2	Sado (hatcheries)
T3	Sado (hatcheries)
T4	Sado (hatcheries)
T5	Sado (hatcheries)
T6	Sado (hatcheries)
T7	Sado (hatcheries)
T8	Sado (hatcheries)
66	Sado (hatcheries)
67	Sado (hatcheries)
68	Sado (hatcheries)
70	Sado (hatcheries)
71	Sado (hatcheries)
75	Sado (hatcheries)
76	Sado (hatcheries)
78	Sado (hatcheries)
79	Sado (hatcheries)
80	Sado (hatcheries)
81	Sado (hatcheries)
82	Sado (hatcheries)
83	Sado (hatcheries)
84	Sado (hatcheries)
85	Sado (hatcheries)
86	Sado (hatcheries)
87	Sado (hatcheries)
88	Sado (hatcheries)
89	Sado (hatcheries)
90	Sado (hatcheries)
93	Sado (hatcheries)
92	Sado (hatcheries)
94	Sado (hatcheries)
95	Sado (hatcheries)
96	Sado (hatcheries)
97	Sado (hatcheries)
98	Sado (hatcheries)
B01	Sado (hatcheries)
