# Supplementary material for: One in a Million: Genetic Diversity and Conservation of the Reference Crassostrea angulata Population in Europe from the Sado Estuary (Portugal)
Source: Life (Basel). 2021 Nov 3;11(11):1173. doi: 10.3390/life11111173 (PMC8625788; doi:10.3390/life11111173)
Supplement: Supplementary file 1 [file life-11-01173-s001.zip › life-1391426-supplementary/life-1391426-supplementary-for conversion/Chiesa et al., Supplementary table S4.xlsx]

## Sheet: S2
haplogroup / species	haplotype (GenBank reference sequence)	specimens/sequences in each haplotypes
C. angulata	AB904887	** singleton **
	AB904888	** singleton **
	AJ553907	** singleton **
	AJ553908	** singleton **
	AY397686	** singleton **
	Cr_an01 OK030211	EU007510 DQ659373 47 54 57 59 60 AB904882 HQ661008 18DB08A3 18DB13A4 18DB11A6 66 67 78 79 80 81 83 85 87 89 90 92 94 95 96 S5_1 S5_5 S9_2 S12_1 S12_3BIS S12_4 S12_5 S19_3 S19_5BIS S27_1 S27_2 S27_4 18DB16A7 18DB15A8 EU815989 KY363472 KT932107 KT932106 KT932105 KT932103 KT932102 MD4 ME10 ME4 S12_6 S12_7 S12_8 S19_7 S19_8 S5_10 S5_8 S5_9 FJ841965 KC170323 KC683500 KX579089 KX345755 KU726888 KU94718…
	Cr_an02 OK030212	AY455664 63 KY363477 EU815996 LC383462 KU726892 KP216776
	Cr_an03 OK030213	EU007507 46 49 50 AB904890 AB904886 AB904885 AB904880 AB904879 JQ027306 S19_2 KY363476 ME2 S5_7 NC_012648 KC683507 KX579091 LC383458 LC383460 LC383463 LC123937 LC123942 LC123943 LC123944 LC123945 LC123949 EU672832 KU726889 KU947174 KP216771 EU815987
	Cr_an04 OK030214	AY397685 B01 KY363482
	Cr_an05 OK030215	DQ659374 AF152567 18DB09A2 18DB14A9 EU815995 KY363474 lKT932108 KT932101 KJ855247 KX345754 KX345757 KU947184 KP216772
	Cr_an06 OK030216	DQ659372 58 75 76 S12_2 KY363475 MD6 S5_6
	Cr_an07 OK030217	51 AB904883 AB904881 EU815990 KJ855246 KP216787 KP216796 KX579088 LC383459 LC123938 KX345758 MH938693 KU726893 KU947186 KU947179 KU947177 KU947173 KP216777
	Cr_an08 OK030218	52 55 62 68 82 93 97 S9_1 S9_5bis S19_1 KY363473 LC383461 LC383465 LC123936 LC123940 LC123946 LC123947 KU726894 KU947170 KP216770 KP067888 AB736846
	Cr_an09 OK030219	53 61 KY363481 MD10
	Cr_an10 OK030220	56 ** singleton **
	Cr_an11 OK030221	JQ027307 S5_2 EU815988 KY363480 LC383464 LC383466 LC383467 LC123948 KU726890 KU947183 KP216791 KP216781
	Cr_an12 OK030222	HQ661009 70 18DB19A10 KY363479 KT932109 LC123941
	Cr_an13 OK030223	18DB12A5 71 84 86 S5_3 S5_4 KY363478 KT932104 MD14
	Cr_an14 OK030224	88 ** singleton **
	Cr_an15 OK030225	98 ** singleton **
	Cr_an16 OK030226	S9_3 ** singleton **
	Cr_an17 OK030227	S19_4BIS S27_3 S27_5 S19_6
	EU007512	** singleton **
	EU815991	** singleton **
	EU815992	** singleton **
	EU815993	** singleton **
	EU815994	** singleton **
	KC683501	** singleton **
	KJ855248	** singleton **
	KJ855249	** singleton **
	KP067889	KP216774
	KP216773	** singleton **
	KP216775	** singleton **
	KP216779	** singleton **
	KP216780	KP067886
	KP216782	** singleton **
	KP216784	** singleton **
	KP216785	** singleton **
	KP216786	** singleton **
	KP216788	** singleton **
	KP216790	** singleton **
	KP216792	** singleton **
	KP216793	** singleton **
	KP216794	** singleton **
	KP216797	** singleton **
	KP216798	** singleton **
	KP216799	** singleton **
	KP216800	** singleton **
	KP216801	** singleton **
	KP216802	** singleton **
	KP216803	** singleton **
	KP216804	** singleton **
	KP216805	** singleton **
	KU726891	** singleton **
	KU726895	** singleton **
	KU726896	** singleton **
	KU726898	** singleton **
	KU726899	** singleton **
	KU726900	** singleton **
	KU726901	** singleton **
	KU726902	** singleton **
	KU726903	** singleton **
	KU726905	** singleton **
	KU726906	KP216789
	KU726907	KP216806
	KU726908	** singleton **
	KU726909	** singleton **
	KU726910	** singleton **
	KU726911	** singleton **
	KU726912	** singleton **
	KU726913	** singleton **
	KU726914	** singleton **
	KU726915	** singleton **
	KU726916	** singleton **
	KU726917	** singleton **
	KU726918	** singleton **
	KU726919	** singleton **
	KU726920	** singleton **
	KU726921	** singleton **
	KU726922	** singleton **
	KU726923	** singleton **
	KU726924	** singleton **
	KU726925	** singleton **
	KU726926	** singleton **
	KU726927	** singleton **
	KU726928	** singleton **
	KU726929	** singleton **
	KU726930	** singleton **
	KU947171	** singleton **
	KU947176	** singleton **
	KU947180	** singleton **
	KX345756	** singleton **
	KX345759	** singleton **
	KX579090	KU726897 KP216778
	KY363483	** singleton **
	LC123939	** singleton **
	LC123950	KU726904 KU947181 KP216783
	MG209523	** singleton **
	MG209524	** singleton **
	MG209525	** singleton **
	MG209526	** singleton **
	MG209527	** singleton **
	MG209528	** singleton **
	MG209529	** singleton **
C. gigas	AB904889	** singleton **
	AJ553910	** singleton **
	AJ553911	** singleton **
	Cr_gi01 OK021655	AY553909 KY363466 KF643604 KF643519 DQ417696 DQ417694 DQ417693 DQ417692 DQ417691 EU007508G KF643857 18DB00G2 18DA99G3 18DB03G5 18DB05G9 18DB10G10 69G 72G 73G 77G JF700177 AF152565 HQ661003 HQ661004 HQ661005 HQ661006 HQ661007 DQ417690 KT932093 KT932094 KT932095 KT932099 KT932100 T2 T3 T4 T5 T6 T7 T8
	Cr_gi02 OK021656	KT932096 18DB02G6
	Cr_gi03 OK021657	KT932097 18DB07G7
	Cr_gi04 OK021658	KT932098 18DB06G8
	Cr_gi05 OK021659	T1 ** singleton **
	DQ659371	** singleton **
	EU007509	** singleton **
	EU007511	** singleton **
	HQ661002	** singleton **
	KF644048	** singleton **
	KY363467	** singleton **
	KY363468	** singleton **
	KY363469	** singleton **
	KY363470	** singleton **
	KY363471	** singleton **
C. dianbaiensis	LC123926	LC123923
	LC123930	** singleton **
	LC123933	LC123932 LC123931 LC123929 LC123925
	LC123934	** singleton **
	LC123935	LC123928 LC123927 LC123924
C. virginica	AF152566	** singleton **
	EU007485	** singleton **
C. ariakensis	AF152569	** singleton **
C. nippona	AF300616	** singleton **
C. sikamea	AF152568	** singleton **
o	EU007482	Saccostrea glomerata - outgroup
o	AY038076	Saccostrea cucullata - outgroup
